# Supplementary material for: Mechanisms of Arsenic Interaction in Bacillus subtilis and Related Species with Biotechnological Potential
Source: Int J Mol Sci. 2025 Oct 22;26(21):10277. doi: 10.3390/ijms262110277 (PMC12607644; doi:10.3390/ijms262110277)
Supplement: Supplementary file 1 [file ijms-26-10277-s001.zip]

Archive with 1 entries (1 files):
- ijms-3832702-supplementary.pdf
